# Supplementary material for: Adaptation of a Model Spike Aptamer for Isothermal Amplification-Based Sensing
Source: Sensors (Basel). 2024 Oct 26;24(21):6875. doi: 10.3390/s24216875 (PMC11548252; doi:10.3390/s24216875)
Supplement: Supplementary file 1 [file sensors-24-06875-s001.zip]

Archive with 1 entries (1 files):
- sensors-3243082-supplementary.pdf
